# Supplementary material for: Identification, Association of Natural Variation and Expression Analysis of ZmNAC9 Gene Response to Low Phosphorus in Maize Seedling Stage
Source: Plants (Basel). 2020 Oct 27;9(11):1447. doi: 10.3390/plants9111447 (PMC7716212; doi:10.3390/plants9111447)
Supplement: Supplementary file 1 [file plants-09-01447-s001.zip]

Archive with 1 entries (1 files):
- plants-930412-supplementary.rar
